# Supplementary material for: Ligand Binding Properties of Odorant-Binding Protein OBP5 from Mus musculus
Source: Biology (Basel). 2022 Dec 20;12(1):2. doi: 10.3390/biology12010002 (PMC9855133; doi:10.3390/biology12010002)
Supplement: Supplementary file 1 [file biology-12-00002-s001.zip]

Archive with 1 entries (1 files):
- biology-2064779-supplementary.pdf
